# Supplementary material for: Influence of Thiol-Functionalized Polysilsesquioxane/Phosphorus Flame-Retardant Blends on the Flammability and Thermal, Mechanical, and Volatile Organic Compound (VOC) Emission Properties of Epoxy Resins
Source: Polymers (Basel). 2024 Mar 19;16(6):842. doi: 10.3390/polym16060842 (PMC10975903; doi:10.3390/polym16060842)
Supplement: Supplementary file 1 [file polymers-16-00842-s001.zip]

Archive with 1 entries (1 files):
- polymers-2907219-supplementary.pdf
